# Supplementary material for: The Impact of Sea Ice Cover on Microbial Communities in Antarctic Shelf Sediments
Source: Microorganisms. 2023 Jun 14;11(6):1572. doi: 10.3390/microorganisms11061572 (PMC10305693; doi:10.3390/microorganisms11061572)
Supplement: Supplementary file 1 [file microorganisms-11-01572-s001.zip]

Archive with 1 entries (1 files):
- microorganisms-2320056-supplementary.pdf
